# Supplementary material for: ﻿Morphological and phylogenetic analyses reveal two novel species of Curvularia (Pleosporales, Pleosporaceae) from southern China
Source: MycoKeys. 2025 Jul 29;120:139–56. doi: 10.3897/mycokeys.120.156570 (PMC12326177; doi:10.3897/mycokeys.120.156570)
Supplement: XML Treatment for Curvularia nuciferae [file mycokeys.120.156570-treatment1.xml]

<!DOCTYPE tp:taxon-treatment
  PUBLIC "-//TaxonX//DTD Taxonomic Treatment Publishing DTD v0 20100105//EN" "tax-treatment-NSO.dtd">
<tp:taxon-treatment xmlns:tp="http://www.plazi.org/taxpub"><tp:treatment-meta><kwd-group><label>Taxon classification</label><kwd>
                <named-content content-type="kingdom">Fungi</named-content>
              </kwd><kwd>
                <named-content content-type="order">Pleosporales</named-content>
              </kwd><kwd>
                <named-content content-type="family">Pleosporaceae</named-content>
              </kwd></kwd-group><mixed-citation publication-type="journal"><person-group><name><surname>Guo</surname><given-names>Zhuan-Jun</given-names></name><name><surname>Amenyogbe</surname><given-names>Mawuli Korsi</given-names></name><name><surname>Chen</surname><given-names>Shi-Qiang</given-names></name><name><surname>Rashad</surname><given-names>Younes M.</given-names></name><name><surname>Deng</surname><given-names>Jian-Xin</given-names></name><name><surname>Luo</surname><given-names>Huan</given-names></name></person-group><article-title>﻿Morphological and phylogenetic analyses reveal two novel species of <italic><tp:taxon-name><tp:taxon-name-part taxon-name-part-type="genus" reg="Curvularia">Curvularia</tp:taxon-name-part></tp:taxon-name></italic> (<tp:taxon-name><tp:taxon-name-part taxon-name-part-type="order">Pleosporales</tp:taxon-name-part></tp:taxon-name>, <tp:taxon-name><tp:taxon-name-part taxon-name-part-type="family">Pleosporaceae</tp:taxon-name-part></tp:taxon-name>) from southern China</article-title><source>MycoKeys</source><day>29</day><month>07</month><year>2025</year><volume>120</volume><fpage>139</fpage><lpage>156</lpage><pub-id pub-id-type="doi">10.3897/mycokeys.120.156570</pub-id></mixed-citation></tp:treatment-meta><tp:nomenclature><label>﻿</label><tp:taxon-name>
              <object-id xmlns:xlink="http://www.w3.org/1999/xlink" content-type="arpha" xlink:type="simple">CB71E48B-6561-5EB9-9AB9-AB895D3652CD</object-id>
              <tp:taxon-name-part taxon-name-part-type="genus" reg="Curvularia">Curvularia</tp:taxon-name-part>
              <tp:taxon-name-part taxon-name-part-type="species" reg="nuciferae">nuciferae</tp:taxon-name-part>
              <object-id xmlns:xlink="http://www.w3.org/1999/xlink" content-type="mycobank" xlink:type="simple">851620</object-id>
            </tp:taxon-name><tp:taxon-authority>J.X Deng &amp; Z.J Guo</tp:taxon-authority><tp:taxon-status xmlns:xlink="http://www.w3.org/1999/xlink" xlink:type="simple">sp. nov.</tp:taxon-status><xref ref-type="fig" rid="F2">Fig. 2</xref></tp:nomenclature><tp:treatment-sec sec-type="Holotype" id="SECID0EUKAK"><title>Holotype.</title><p>China • Guangxi Province, Liuzhou City, <named-content xmlns:xlink="http://www.w3.org/1999/xlink" content-type="dwc:verbatimCoordinates" xlink:type="simple"><named-content content-type="geo-json" specific-use="{&#34;type&#34;:&#34;Point&#34;,&#34;coordinates&#34;:[109.373611,24.280278]}" id="NCID0E4KAK" xlink:type="simple">24°16′49″N, 109°21′85″E</named-content></named-content>, from leaf spot of <italic><tp:taxon-name><tp:taxon-name-part taxon-name-part-type="genus" reg="Nelumbo">Nelumbo</tp:taxon-name-part><tp:taxon-name-part taxon-name-part-type="species" reg="nucifera">nucifera</tp:taxon-name-part></tp:taxon-name></italic>, 8 June 2023 (<bold>holotype</bold>: <abbrev xmlns:xlink="http://www.w3.org/1999/xlink" xlink:title="Fungi Herbarium of Yangtze University" id="ABBRID0EPLAK" xlink:type="simple">YzU</abbrev>-H-2023138, ex-type <abbrev xmlns:xlink="http://www.w3.org/1999/xlink" xlink:title="Fungi Herbarium of Yangtze University" id="ABBRID0ETLAK" xlink:type="simple">YzU</abbrev> 231510 was stored in cryovials containing 20% glycerol at -80 °C).</p></tp:treatment-sec><tp:treatment-sec sec-type="etymology" id="SECID0EXLAK"><title>Etymology.</title><p>The term “nuciferae” refers to the host species on which it was collected, <italic><tp:taxon-name><tp:taxon-name-part taxon-name-part-type="genus" reg="Nelumbo">Nelumbo</tp:taxon-name-part><tp:taxon-name-part taxon-name-part-type="species" reg="nucifera">nucifera</tp:taxon-name-part></tp:taxon-name></italic>.</p></tp:treatment-sec><tp:treatment-sec sec-type="description" id="SECID0EIMAK"><title>Description.</title><p>Colonies on <abbrev xmlns:xlink="http://www.w3.org/1999/xlink" xlink:title="potato dextrose agar" id="ABBRID0EOMAK" xlink:type="simple">PDA</abbrev> circular and flat shapes, vinaceous buff (no. 86) in the center with lighter margins on the plate. Reverse plates have olivaceous buff pigmentation with a diameter of 70–75 mm (Fig. <xref ref-type="fig" rid="F2">2</xref>). Colonies on TWA: Asexual morph—Hyphae 2.5–4 μm wide, subhyaline to brown, septate, branched. Conidiophores 105–328 × 4–6 μm (mean ± SD = 238.6 ± 68.2 × 5.1 ± 0.7 μm), solitary, flexuous, unbranched, septate, hyaline to brown, and lighter toward apex. Conidiogenous cells 9–15 × 4–7 μm (mean ± SD = 12.8 ± 2.1 × 5.2 ± 1 μm), terminal or intercalary, subcylindrical to slightly swollen, pale brown. Conidia 23–29(–32) × 12–16 μm (mean ± SD = 26.9 ± 2.6 × 13.6 ± 1.1 μm), smooth-walled, with the middle cells dark brown and the terminal ends paler, 2–3 septa. Additionally, the conidia were asymmetrically swollen and curved at the third cell from the base, with a protruding, darkened, and thickened hilum (2–3 μm). Sexual morph undetermined.</p><fig id="F2" position="float" orientation="portrait"><object-id xmlns:xlink="http://www.w3.org/1999/xlink" content-type="doi" xlink:type="simple">10.3897/mycokeys.120.156570.figure2</object-id><object-id xmlns:xlink="http://www.w3.org/1999/xlink" content-type="arpha" xlink:type="simple">86C7B696-5A7B-5119-91FB-633397F70F42</object-id><label>Figure 2.</label><caption><p><italic><tp:taxon-name><tp:taxon-name-part taxon-name-part-type="genus" reg="Curvularia">Curvularia</tp:taxon-name-part><tp:taxon-name-part taxon-name-part-type="species" reg="nuciferae">nuciferae</tp:taxon-name-part></tp:taxon-name></italic> sp. nov. (strain: <abbrev xmlns:xlink="http://www.w3.org/1999/xlink" xlink:title="Fungi Herbarium of Yangtze University" id="ABBRID0EJNAK" xlink:type="simple">YzU</abbrev> 231510). <bold>A–C.</bold> Colony phenotypes on <abbrev xmlns:xlink="http://www.w3.org/1999/xlink" xlink:title="potato dextrose agar" id="ABBRID0EPNAK" xlink:type="simple">PDA</abbrev>, WA, and TWA; <bold>D.</bold> Conidiophores; <bold>E</bold> Sporulation patterns; <bold>F–G.</bold> Conidia on TWA and <abbrev xmlns:xlink="http://www.w3.org/1999/xlink" xlink:title="potato carrot agar" id="ABBRID0EZNAK" xlink:type="simple">PCA</abbrev> at 25 °C. Scale bars: 50 μm (<bold>E</bold>); 20 μm (<bold>D, F, G</bold>).</p></caption><graphic xmlns:xlink="http://www.w3.org/1999/xlink" xlink:href="mycokeys-120-139-g002.jpg" position="float" orientation="portrait" xlink:type="simple" id="oo_1384197.jpg"><uri content-type="original_file" xlink:type="simple">https://binary.pensoft.net/fig/1384197</uri></graphic></fig><p>On <abbrev xmlns:xlink="http://www.w3.org/1999/xlink" xlink:title="potato carrot agar" id="ABBRID0EIOAK" xlink:type="simple">PCA</abbrev>: Hyphae 2.5–4 μm wide, subhyaline to brown, septate, branched. Conidiophores 68–360 × 3–5 μm (mean ± SD = 222.3 ± 98.6 × 4.1 ± 0.9 μm), solitary, curved, ranging from nearly clear to dark brown, unbranched, erect, sometimes bent at the apex, thick-walled. Conidiogenous cells 9–16 × 4–6 μm (mean ± SD = 13 ± 2.5 × 5.2 ± 0.9 μm), terminal, proliferated sympodially, subcylindrical to irregular. Conidia 21–33(–40) × 10–18 μm (mean ± SD = 28.4 ± 4.6 × 14.1 ± 2.1 μm), slightly curved, smooth-walled, brown to dark brown, and swollen at the fourth cell from the base, 2–3 septate. No chlamydospores, microconidiation, or sexual morphs were observed.</p></tp:treatment-sec><tp:treatment-sec sec-type="material" id="SECID0EMOAK"><title>Additional material studied.</title><p>China • Guangxi Province: Liuzhou City, on leaves of <italic><tp:taxon-name><tp:taxon-name-part taxon-name-part-type="genus" reg="Nelumbo">Nelumbo</tp:taxon-name-part><tp:taxon-name-part taxon-name-part-type="species" reg="nucifera">nucifera</tp:taxon-name-part></tp:taxon-name></italic> (<tp:taxon-name><tp:taxon-name-part taxon-name-part-type="family">Nelumbonaceae</tp:taxon-name-part></tp:taxon-name>, <tp:taxon-name><tp:taxon-name-part taxon-name-part-type="order">Proteales</tp:taxon-name-part></tp:taxon-name>), 8 June 2023, collected by Z.J. Guo, S.Q. Chen &amp; J.X. Deng (ex-type living culture: <abbrev xmlns:xlink="http://www.w3.org/1999/xlink" xlink:title="Fungi Herbarium of Yangtze University" id="ABBRID0EHPAK" xlink:type="simple">YzU</abbrev> 231510, ex-isotype: <abbrev xmlns:xlink="http://www.w3.org/1999/xlink" xlink:title="Fungi Herbarium of Yangtze University" id="ABBRID0ELPAK" xlink:type="simple">YzU</abbrev> 231509).</p></tp:treatment-sec><tp:treatment-sec sec-type="notes" id="SECID0EPPAK"><title>Notes.</title><p><italic><tp:taxon-name><tp:taxon-name-part taxon-name-part-type="genus" reg="Curvularia">Curvularia</tp:taxon-name-part><tp:taxon-name-part taxon-name-part-type="species" reg="nuciferae">nuciferae</tp:taxon-name-part></tp:taxon-name></italic> is phylogenetically close to <italic><tp:taxon-name><tp:taxon-name-part taxon-name-part-type="genus" reg="Curvularia">C.</tp:taxon-name-part><tp:taxon-name-part taxon-name-part-type="species" reg="lonarensis">lonarensis</tp:taxon-name-part></tp:taxon-name></italic> and <italic><tp:taxon-name><tp:taxon-name-part taxon-name-part-type="genus" reg="Curvularia">C.</tp:taxon-name-part><tp:taxon-name-part taxon-name-part-type="species" reg="mosaddeghii">mosaddeghii</tp:taxon-name-part></tp:taxon-name></italic> but can be distinguished from these species by its wider, lighter brown conidia, absence of bifurcate conidia, and larger conidia. Under the culturing conditions described by <xref ref-type="bibr" rid="B44">Sharma et al. (2016)</xref> (at 28 °C in darkness on <abbrev xmlns:xlink="http://www.w3.org/1999/xlink" xlink:title="potato dextrose agar" id="ABBRID0E1QAK" xlink:type="simple">PDA</abbrev>) and <xref ref-type="bibr" rid="B16">Ferdinandez et al. (2023)</xref> (at 25 °C with a 12 h/12 h photoperiod on <abbrev xmlns:xlink="http://www.w3.org/1999/xlink" xlink:title="potato dextrose agar" id="ABBRID0ECRAK" xlink:type="simple">PDA</abbrev>), conidia measuring 25–31(–35) × 12–18 µm and 22–30(–32) × 11–15 µm, respectively. <italic><tp:taxon-name><tp:taxon-name-part taxon-name-part-type="genus" reg="Curvularia">Curvularia</tp:taxon-name-part><tp:taxon-name-part taxon-name-part-type="species" reg="nuciferae">nuciferae</tp:taxon-name-part></tp:taxon-name></italic> is similar to <italic><tp:taxon-name><tp:taxon-name-part taxon-name-part-type="genus" reg="Curvularia">C.</tp:taxon-name-part><tp:taxon-name-part taxon-name-part-type="species" reg="lonarensis">lonarensis</tp:taxon-name-part></tp:taxon-name></italic> but differs by having wider and lighter brown conidia and lacking the formation of bifurcate conidia (<xref ref-type="bibr" rid="B16">Ferdinandez et al. 2023</xref>). Additionally, it is easily distinguished from <italic><tp:taxon-name><tp:taxon-name-part taxon-name-part-type="genus" reg="Curvularia">C.</tp:taxon-name-part><tp:taxon-name-part taxon-name-part-type="species" reg="mosaddeghii">mosaddeghii</tp:taxon-name-part></tp:taxon-name></italic> by producing larger conidia (21–30(–34) × 9–13 µm) at 28 °C with a 12 h/12 h photoperiod (<xref ref-type="bibr" rid="B20">Heidari et al. 2018</xref>). After a nucleotide pairwise comparison, <italic><tp:taxon-name><tp:taxon-name-part taxon-name-part-type="genus" reg="Curvularia">C.</tp:taxon-name-part><tp:taxon-name-part taxon-name-part-type="species" reg="nuciferae">nuciferae</tp:taxon-name-part></tp:taxon-name></italic> can be readily differentiated from the other two related novel species based on ITS, <italic>GAPDH</italic>, and <italic>tef1-α</italic> gene regions, which have 0 bp and 3 bp differences in the ITS region, 8 bp and 8 bp in <italic>GAPDH</italic>, and 4 bp and 5 bp in <italic>tef1-α</italic> when compared with <italic><tp:taxon-name><tp:taxon-name-part taxon-name-part-type="genus" reg="Curvularia">C.</tp:taxon-name-part><tp:taxon-name-part taxon-name-part-type="species" reg="lonarensis">lonarensis</tp:taxon-name-part></tp:taxon-name></italic> and <italic><tp:taxon-name><tp:taxon-name-part taxon-name-part-type="genus" reg="Curvularia">C.</tp:taxon-name-part><tp:taxon-name-part taxon-name-part-type="species" reg="mosaddeghii">mosaddeghii</tp:taxon-name-part></tp:taxon-name></italic>, respectively. Strains <abbrev xmlns:xlink="http://www.w3.org/1999/xlink" xlink:title="Fungi Herbarium of Yangtze University" id="ABBRID0EYTAK" xlink:type="simple">YzU</abbrev> 231509 and <abbrev xmlns:xlink="http://www.w3.org/1999/xlink" xlink:title="Fungi Herbarium of Yangtze University" id="ABBRID0E3TAK" xlink:type="simple">YzU</abbrev> 231510 were placed in a single lineage within the same clade as <italic><tp:taxon-name><tp:taxon-name-part taxon-name-part-type="genus" reg="Curvularia">C.</tp:taxon-name-part><tp:taxon-name-part taxon-name-part-type="species" reg="lonarensis">lonarensis</tp:taxon-name-part></tp:taxon-name></italic> and <italic><tp:taxon-name><tp:taxon-name-part taxon-name-part-type="genus" reg="Curvularia">C.</tp:taxon-name-part><tp:taxon-name-part taxon-name-part-type="species" reg="mosaddeghii">mosaddeghii</tp:taxon-name-part></tp:taxon-name></italic>, supported by posterior probability and bootstrap values, but with sufficient genetic distance to be considered distinct species.</p></tp:treatment-sec><ref-list><ref id="B44"><mixed-citation xmlns:xlink="http://www.w3.org/1999/xlink" xlink:type="simple"><person-group><name name-style="western"><surname>Sharma</surname><given-names>R</given-names></name><name name-style="western"><surname>Prakash</surname><given-names>O</given-names></name><name name-style="western"><surname>Sonawane</surname><given-names>MS</given-names></name><name name-style="western"><surname>Nimonkar</surname><given-names>Y</given-names></name><name name-style="western"><surname>Golellu</surname><given-names>PB</given-names></name><name name-style="western"><surname>Sharma</surname><given-names>R</given-names></name></person-group> (<year>2016</year>) Diversity and distribution of phenol oxidase producing fungi from soda lake and description of <italic><tp:taxon-name><tp:taxon-name-part taxon-name-part-type="genus">Curvularia</tp:taxon-name-part><tp:taxon-name-part taxon-name-part-type="species">lonarensis</tp:taxon-name-part></tp:taxon-name></italic> sp. nov. Frontiers in Microbiology 7: 1847. <ext-link xlink:href="10.3389/fmicb.2016.01847" ext-link-type="doi" xlink:type="simple">https://doi.org/10.3389/fmicb.2016.01847</ext-link></mixed-citation></ref><ref id="B16"><mixed-citation xmlns:xlink="http://www.w3.org/1999/xlink" xlink:type="simple"><person-group><name name-style="western"><surname>Ferdinandez</surname><given-names>HS</given-names></name><name name-style="western"><surname>Manamgoda</surname><given-names>DS</given-names></name><name name-style="western"><surname>Udayanga</surname><given-names>D</given-names></name><name name-style="western"><surname>Munasinghe</surname><given-names>MS</given-names></name><name name-style="western"><surname>Castlebury</surname><given-names>LA</given-names></name></person-group> (<year>2023</year>) <article-title>Molecular phylogeny and morphology reveal two new graminicolous species, <italic><tp:taxon-name><tp:taxon-name-part taxon-name-part-type="genus">Curvularia</tp:taxon-name-part><tp:taxon-name-part taxon-name-part-type="species">aurantia</tp:taxon-name-part></tp:taxon-name></italic> sp. nov. and <italic><tp:taxon-name><tp:taxon-name-part taxon-name-part-type="genus">C.</tp:taxon-name-part><tp:taxon-name-part taxon-name-part-type="species">vidyodayana</tp:taxon-name-part></tp:taxon-name></italic> sp. nov. with new records of <italic><tp:taxon-name><tp:taxon-name-part taxon-name-part-type="genus">Curvularia</tp:taxon-name-part></tp:taxon-name></italic> spp. from Sri Lanka.</article-title><source>Fungal Systematics and Evolution</source><volume>12</volume>: <fpage>219</fpage>–<lpage>246</lpage>. <ext-link xlink:href="10.3114/fuse.2023.12.11" ext-link-type="doi" xlink:type="simple">https://doi.org/10.3114/fuse.2023.12.11</ext-link></mixed-citation></ref><ref id="B20"><mixed-citation xmlns:xlink="http://www.w3.org/1999/xlink" xlink:type="simple"><person-group><name name-style="western"><surname>Heidari</surname><given-names>K</given-names></name><name name-style="western"><surname>Mehrabi-Koushki</surname><given-names>M</given-names></name><name name-style="western"><surname>Farokhinejad</surname><given-names>R</given-names></name></person-group> (<year>2018</year>) <article-title><italic><tp:taxon-name><tp:taxon-name-part taxon-name-part-type="genus">Curvularia</tp:taxon-name-part><tp:taxon-name-part taxon-name-part-type="species">mosaddeghii</tp:taxon-name-part></tp:taxon-name></italic> sp. nov., a novel species from the family <tp:taxon-name><tp:taxon-name-part taxon-name-part-type="family">Pleosporaceae</tp:taxon-name-part></tp:taxon-name>.</article-title><source>Mycosphere: Journal of Fungal Biology</source><volume>9</volume>: <fpage>635</fpage>–<lpage>646</lpage>. <ext-link xlink:href="10.5943/mycosphere/9/4/2" ext-link-type="doi" xlink:type="simple">https://doi.org/10.5943/mycosphere/9/4/2</ext-link></mixed-citation></ref></ref-list></tp:taxon-treatment>
