# Supplementary material for: ﻿Morphological and phylogenetic analyses reveal two novel species of Curvularia (Pleosporales, Pleosporaceae) from southern China
Source: MycoKeys. 2025 Jul 29;120:139–56. doi: 10.3897/mycokeys.120.156570 (PMC12326177; doi:10.3897/mycokeys.120.156570)
Supplement: XML Treatment for Curvularia tabaci [file mycokeys.120.156570-treatment2.xml]

<!DOCTYPE tp:taxon-treatment
  PUBLIC "-//TaxonX//DTD Taxonomic Treatment Publishing DTD v0 20100105//EN" "tax-treatment-NSO.dtd">
<tp:taxon-treatment xmlns:tp="http://www.plazi.org/taxpub"><tp:treatment-meta><kwd-group><label>Taxon classification</label><kwd>
                <named-content content-type="kingdom">Fungi</named-content>
              </kwd><kwd>
                <named-content content-type="order">Pleosporales</named-content>
              </kwd><kwd>
                <named-content content-type="family">Pleosporaceae</named-content>
              </kwd></kwd-group><mixed-citation publication-type="journal"><person-group><name><surname>Guo</surname><given-names>Zhuan-Jun</given-names></name><name><surname>Amenyogbe</surname><given-names>Mawuli Korsi</given-names></name><name><surname>Chen</surname><given-names>Shi-Qiang</given-names></name><name><surname>Rashad</surname><given-names>Younes M.</given-names></name><name><surname>Deng</surname><given-names>Jian-Xin</given-names></name><name><surname>Luo</surname><given-names>Huan</given-names></name></person-group><article-title>﻿Morphological and phylogenetic analyses reveal two novel species of <italic><tp:taxon-name><tp:taxon-name-part taxon-name-part-type="genus" reg="Curvularia">Curvularia</tp:taxon-name-part></tp:taxon-name></italic> (<tp:taxon-name><tp:taxon-name-part taxon-name-part-type="order">Pleosporales</tp:taxon-name-part></tp:taxon-name>, <tp:taxon-name><tp:taxon-name-part taxon-name-part-type="family">Pleosporaceae</tp:taxon-name-part></tp:taxon-name>) from southern China</article-title><source>MycoKeys</source><day>29</day><month>07</month><year>2025</year><volume>120</volume><fpage>139</fpage><lpage>156</lpage><pub-id pub-id-type="doi">10.3897/mycokeys.120.156570</pub-id></mixed-citation></tp:treatment-meta><tp:nomenclature><label>﻿</label><tp:taxon-name>
              <object-id xmlns:xlink="http://www.w3.org/1999/xlink" content-type="arpha" xlink:type="simple">65135A3B-75DE-57E2-B29C-D603E6545896</object-id>
              <tp:taxon-name-part taxon-name-part-type="genus" reg="Curvularia">Curvularia</tp:taxon-name-part>
              <tp:taxon-name-part taxon-name-part-type="species" reg="tabaci">tabaci</tp:taxon-name-part>
              <object-id xmlns:xlink="http://www.w3.org/1999/xlink" content-type="mycobank" xlink:type="simple">851619</object-id>
            </tp:taxon-name><tp:taxon-authority>J.X Deng &amp; Z.J Guo</tp:taxon-authority><tp:taxon-status xmlns:xlink="http://www.w3.org/1999/xlink" xlink:type="simple">sp. nov.</tp:taxon-status><xref ref-type="fig" rid="F3">Fig. 3</xref></tp:nomenclature><tp:treatment-sec sec-type="Holotype" id="SECID0EEWAK"><title>Holotype.</title><p>China • Guizhou Province, Zunyi City, <named-content xmlns:xlink="http://www.w3.org/1999/xlink" content-type="dwc:verbatimCoordinates" xlink:type="simple"><named-content content-type="geo-json" specific-use="{&#34;type&#34;:&#34;Point&#34;,&#34;coordinates&#34;:[106.743333,26.020556]}" id="NCID0ENWAK" xlink:type="simple">26°00′74″N, 106°44′36″E</named-content></named-content>, from leaf spot of <italic><tp:taxon-name><tp:taxon-name-part taxon-name-part-type="genus" reg="Nicotiana">Nicotiana</tp:taxon-name-part><tp:taxon-name-part taxon-name-part-type="species" reg="tabacum">tabacum</tp:taxon-name-part></tp:taxon-name></italic>. 19 September 2022 (<bold>holotype</bold>: <abbrev xmlns:xlink="http://www.w3.org/1999/xlink" xlink:title="Fungi Herbarium of Yangtze University" id="ABBRID0E6WAK" xlink:type="simple">YzU</abbrev>-H-2022101, ex-type <abbrev xmlns:xlink="http://www.w3.org/1999/xlink" xlink:title="Fungi Herbarium of Yangtze University" id="ABBRID0EDXAK" xlink:type="simple">YzU</abbrev> 221481 was stored in cryovials containing 20% glycerol at -80 °C)</p></tp:treatment-sec><tp:treatment-sec sec-type="etymology" id="SECID0EHXAK"><title>Etymology.</title><p>The epithet “tabaci” refers to the host species on which it was collected, <italic><tp:taxon-name><tp:taxon-name-part taxon-name-part-type="genus" reg="Nicotiana">Nicotiana</tp:taxon-name-part><tp:taxon-name-part taxon-name-part-type="species" reg="tabacum">tabacum</tp:taxon-name-part></tp:taxon-name></italic>.</p></tp:treatment-sec><tp:treatment-sec sec-type="description" id="SECID0EYXAK"><title>Description.</title><p>Colonies on <abbrev xmlns:xlink="http://www.w3.org/1999/xlink" xlink:title="potato dextrose agar" id="ABBRID0E5XAK" xlink:type="simple">PDA</abbrev> circular, pale vinaceous grey (no. 115) structures with cottony mycelia in the center. The reverse side of the plate with ochreous pigmentation, with colonies measuring 51–56 mm in diameter (Fig. <xref ref-type="fig" rid="F3">3</xref>). Colonies on TWA: Asexual morph—Hyphae 2–4 μm wide, pale brown to brown, septate, branched. Conidiophores 52–247 × 4–6 μm (mean ± SD = 152.9 ± 69.6 × 5.2 ± 0.9 μm), straight to flexuous, septate, predominantly geniculate at the upper part, unbranched, pale brown to brown, paler toward apex. Conidiogenous cells 8–16 × 3–6 μm (mean ± SD = 10.8 ± 2.7 × 4.3 ± 1.7 μm), terminal or intercalary, proliferating sympodially, subcylindrical to slightly swollen. Conidia straight or slightly curved, 3-distoseptate, slightly constricted near the septa, brown to dark brown, apical and basal cells paler than the central cells. The basal third cell variably inflated, a punctate wall, measuring 23–29(–33) × 10–15 μm (mean ± SD = 26.2 ± 2.9 × 12.2 ± 1.7 μm). Hilum 2–3 μm, protruding, darker, and thickened. Sexual morph undetermined.</p><fig id="F3" position="float" orientation="portrait"><object-id xmlns:xlink="http://www.w3.org/1999/xlink" content-type="doi" xlink:type="simple">10.3897/mycokeys.120.156570.figure3</object-id><object-id xmlns:xlink="http://www.w3.org/1999/xlink" content-type="arpha" xlink:type="simple">0D1E68CE-5B7C-5D12-A1E0-FE99294FBF04</object-id><label>Figure 3.</label><caption><p><italic><tp:taxon-name><tp:taxon-name-part taxon-name-part-type="genus" reg="Curvularia">Curvularia</tp:taxon-name-part><tp:taxon-name-part taxon-name-part-type="species" reg="tabaci">tabaci</tp:taxon-name-part></tp:taxon-name></italic> sp. nov. (strain: <abbrev xmlns:xlink="http://www.w3.org/1999/xlink" xlink:title="Fungi Herbarium of Yangtze University" id="ABBRID0EZYAK" xlink:type="simple">YzU</abbrev> 221481). <bold>A–C.</bold> Colony phenotypes on <abbrev xmlns:xlink="http://www.w3.org/1999/xlink" xlink:title="potato dextrose agar" id="ABBRID0E6YAK" xlink:type="simple">PDA</abbrev>, WA, and TWA; <bold>D.</bold> Conidiophores; <bold>E.</bold> Sporulation patterns; <bold>F–G.</bold> Conidia on TWA and <abbrev xmlns:xlink="http://www.w3.org/1999/xlink" xlink:title="potato carrot agar" id="ABBRID0EJZAK" xlink:type="simple">PCA</abbrev> at 25 °C. Scale bars: 50 μm (<bold>E</bold>); 20 μm (<bold>D, F, G</bold>).</p></caption><graphic xmlns:xlink="http://www.w3.org/1999/xlink" xlink:href="mycokeys-120-139-g003.jpg" position="float" orientation="portrait" xlink:type="simple" id="oo_1384198.jpg"><uri content-type="original_file" xlink:type="simple">https://binary.pensoft.net/fig/1384198</uri></graphic></fig><p>On <abbrev xmlns:xlink="http://www.w3.org/1999/xlink" xlink:title="potato carrot agar" id="ABBRID0EYZAK" xlink:type="simple">PCA</abbrev>: Hyphae 2–4 μm wide, pale brown to brown, septate, branched. Conidiophores formed as solitary or flexuous, septate, pale brown to brown, becoming paler towards the apex, unbranched, 90–315 × 4–6 μm (mean ± SD = 222.2 ± 76.9 × 4.9 ± 0.7 μm). Conidiogenous cells terminal or intercalary, proliferating sympodially, and ranged from subcylindrical to irregular in shape, measuring 8–16 × 3–6 μm (mean ± SD = 12.8 ± 2.8 × 4.6 ± 1.2 μm). Conidia mostly curved, 2–4 celled, brown to dark brown, apical and basal cells paler than the central cells, and smooth-walled, measuring 20–26 × 10–13 μm (mean ± SD = 23.2 ± 2.2 × 11.8 ± 1.2 μm). Hilum 2–3 μm, protruding, darker, and thickened. No chlamydospores, microconidiation. Sexual morph undetermined.</p></tp:treatment-sec><tp:treatment-sec sec-type="material" id="SECID0E3ZAK"><title>Additional material studied.</title><p>China • Guizhou Province: Zunyi City, on leaves of <italic><tp:taxon-name><tp:taxon-name-part taxon-name-part-type="genus" reg="Nicotiana">Nicotiana</tp:taxon-name-part><tp:taxon-name-part taxon-name-part-type="species" reg="tabacum">tabacum</tp:taxon-name-part></tp:taxon-name></italic> (<tp:taxon-name><tp:taxon-name-part taxon-name-part-type="family">Solanaceae</tp:taxon-name-part></tp:taxon-name>, <tp:taxon-name><tp:taxon-name-part taxon-name-part-type="order">Lamiales</tp:taxon-name-part></tp:taxon-name>), 19 September 2022, collected by Z.J. Guo, H. Luo &amp; J.X. Deng (ex-type living culture: <abbrev xmlns:xlink="http://www.w3.org/1999/xlink" xlink:title="Fungi Herbarium of Yangtze University" id="ABBRID0EX1AK" xlink:type="simple">YzU</abbrev> 221481, ex-isotype: <abbrev xmlns:xlink="http://www.w3.org/1999/xlink" xlink:title="Fungi Herbarium of Yangtze University" id="ABBRID0E21AK" xlink:type="simple">YzU</abbrev> 221482).</p></tp:treatment-sec><tp:treatment-sec sec-type="notes" id="SECID0E61AK"><title>Notes.</title><p>Phylogenetic analysis revealed that <italic><tp:taxon-name><tp:taxon-name-part taxon-name-part-type="genus" reg="Curvularia">Curvularia</tp:taxon-name-part><tp:taxon-name-part taxon-name-part-type="species" reg="tabaci">tabaci</tp:taxon-name-part></tp:taxon-name></italic> is closely related to <italic><tp:taxon-name><tp:taxon-name-part taxon-name-part-type="genus" reg="Curvularia">C.</tp:taxon-name-part><tp:taxon-name-part taxon-name-part-type="species" reg="chlamydospora">chlamydospora</tp:taxon-name-part></tp:taxon-name></italic> and <italic><tp:taxon-name><tp:taxon-name-part taxon-name-part-type="genus" reg="Curvularia">C.</tp:taxon-name-part><tp:taxon-name-part taxon-name-part-type="species" reg="pseudolunata">pseudolunata</tp:taxon-name-part></tp:taxon-name></italic> (Fig. <xref ref-type="fig" rid="F1">1</xref>). Pairwise DNA sequence comparison revealed that strains <abbrev xmlns:xlink="http://www.w3.org/1999/xlink" xlink:title="Fungi Herbarium of Yangtze University" id="ABBRID0EK3AK" xlink:type="simple">YzU</abbrev> 221481 and <abbrev xmlns:xlink="http://www.w3.org/1999/xlink" xlink:title="Fungi Herbarium of Yangtze University" id="ABBRID0EO3AK" xlink:type="simple">YzU</abbrev> 221482 exhibit identical sequences and are distinct from <italic><tp:taxon-name><tp:taxon-name-part taxon-name-part-type="genus" reg="Curvularia">C.</tp:taxon-name-part><tp:taxon-name-part taxon-name-part-type="species" reg="chlamydospora">chlamydospora</tp:taxon-name-part></tp:taxon-name></italic> and <italic><tp:taxon-name><tp:taxon-name-part taxon-name-part-type="genus" reg="Curvularia">C.</tp:taxon-name-part><tp:taxon-name-part taxon-name-part-type="species" reg="pseudolunata">pseudolunata</tp:taxon-name-part></tp:taxon-name></italic>. After a nucleotide pairwise comparison, <italic><tp:taxon-name><tp:taxon-name-part taxon-name-part-type="genus" reg="Curvularia">C.</tp:taxon-name-part><tp:taxon-name-part taxon-name-part-type="species" reg="tabaci">tabaci</tp:taxon-name-part></tp:taxon-name></italic> differs from <italic><tp:taxon-name><tp:taxon-name-part taxon-name-part-type="genus" reg="Curvularia">C.</tp:taxon-name-part><tp:taxon-name-part taxon-name-part-type="species" reg="chlamydospora">chlamydospora</tp:taxon-name-part></tp:taxon-name></italic> and <italic><tp:taxon-name><tp:taxon-name-part taxon-name-part-type="genus" reg="Curvularia">C.</tp:taxon-name-part><tp:taxon-name-part taxon-name-part-type="species" reg="pseudolunata">pseudolunata</tp:taxon-name-part></tp:taxon-name></italic> by 5 and 4 bp in the ITS region and 13 and 9 bp in <italic>GAPDH</italic>, respectively. Furthermore, <italic><tp:taxon-name><tp:taxon-name-part taxon-name-part-type="genus" reg="Curvularia">C.</tp:taxon-name-part><tp:taxon-name-part taxon-name-part-type="species" reg="chlamydospora">chlamydospora</tp:taxon-name-part></tp:taxon-name></italic> and <italic><tp:taxon-name><tp:taxon-name-part taxon-name-part-type="genus" reg="Curvularia">C.</tp:taxon-name-part><tp:taxon-name-part taxon-name-part-type="species" reg="pseudolunata">pseudolunata</tp:taxon-name-part></tp:taxon-name></italic> have been reported as human pathogens in the USA (<xref ref-type="bibr" rid="B27">Madrid et al. 2014</xref>). Morphologically, <italic><tp:taxon-name><tp:taxon-name-part taxon-name-part-type="genus" reg="Curvularia">C.</tp:taxon-name-part><tp:taxon-name-part taxon-name-part-type="species" reg="tabaci">tabaci</tp:taxon-name-part></tp:taxon-name></italic> (10–15 μm) differs from <italic><tp:taxon-name><tp:taxon-name-part taxon-name-part-type="genus" reg="Curvularia">C.</tp:taxon-name-part><tp:taxon-name-part taxon-name-part-type="species" reg="chlamydospora">chlamydospora</tp:taxon-name-part></tp:taxon-name></italic> (7–12 μm) and <italic><tp:taxon-name><tp:taxon-name-part taxon-name-part-type="genus" reg="Curvularia">C.</tp:taxon-name-part><tp:taxon-name-part taxon-name-part-type="species" reg="pseudolunata">pseudolunata</tp:taxon-name-part></tp:taxon-name></italic> (8–12 μm) by forming slightly wider, 2–4-celled conidia without observed chlamydospores or microconidiation. This branch represents a novel species more closely related to <italic><tp:taxon-name><tp:taxon-name-part taxon-name-part-type="genus" reg="Curvularia">C.</tp:taxon-name-part><tp:taxon-name-part taxon-name-part-type="species" reg="chlamydospora">chlamydospora</tp:taxon-name-part></tp:taxon-name></italic> and <italic><tp:taxon-name><tp:taxon-name-part taxon-name-part-type="genus" reg="Curvularia">C.</tp:taxon-name-part><tp:taxon-name-part taxon-name-part-type="species" reg="pseudolunata">pseudolunata</tp:taxon-name-part></tp:taxon-name></italic> (<abbrev xmlns:xlink="http://www.w3.org/1999/xlink" xlink:title="posterior probability" id="ABBRID0E3ABK" xlink:type="simple">PP</abbrev>/BS = 1.00/83%) than to <italic><tp:taxon-name><tp:taxon-name-part taxon-name-part-type="genus" reg="Curvularia">C.</tp:taxon-name-part><tp:taxon-name-part taxon-name-part-type="species" reg="aeria">aeria</tp:taxon-name-part></tp:taxon-name></italic>, <italic><tp:taxon-name><tp:taxon-name-part taxon-name-part-type="genus" reg="Curvularia">C.</tp:taxon-name-part><tp:taxon-name-part taxon-name-part-type="species" reg="caricae">caricae</tp:taxon-name-part></tp:taxon-name></italic>-<italic>papayae</italic>, <italic><tp:taxon-name><tp:taxon-name-part taxon-name-part-type="genus" reg="Curvularia">C.</tp:taxon-name-part><tp:taxon-name-part taxon-name-part-type="species" reg="homomorpha">homomorpha</tp:taxon-name-part></tp:taxon-name></italic>, <italic><tp:taxon-name><tp:taxon-name-part taxon-name-part-type="genus" reg="Curvularia">C.</tp:taxon-name-part><tp:taxon-name-part taxon-name-part-type="species" reg="namibensis">namibensis</tp:taxon-name-part></tp:taxon-name></italic>, <italic><tp:taxon-name><tp:taxon-name-part taxon-name-part-type="genus" reg="Curvularia">C.</tp:taxon-name-part><tp:taxon-name-part taxon-name-part-type="species" reg="pseudobrachyspora">pseudobrachyspora</tp:taxon-name-part></tp:taxon-name></italic>, and <italic><tp:taxon-name><tp:taxon-name-part taxon-name-part-type="genus" reg="Curvularia">C.</tp:taxon-name-part><tp:taxon-name-part taxon-name-part-type="species" reg="warraberensis">warraberensis</tp:taxon-name-part></tp:taxon-name></italic>.</p></tp:treatment-sec><tp:treatment-sec><!--Section generated to contain objects referenced in tp:taxon-treatment.--><fig id="F1" position="float" orientation="portrait"><object-id xmlns:xlink="http://www.w3.org/1999/xlink" content-type="doi" xlink:type="simple">10.3897/mycokeys.120.156570.figure1</object-id><object-id xmlns:xlink="http://www.w3.org/1999/xlink" content-type="arpha" xlink:type="simple">66B42603-7DE5-592B-8F6A-B2F57E0C3E6F</object-id><label>Figure 1.</label><caption><p>Phylogenetic tree of <italic><tp:taxon-name><tp:taxon-name-part taxon-name-part-type="genus" reg="Curvularia">Curvularia</tp:taxon-name-part></tp:taxon-name></italic> based on the combined ITS, <italic>GAPDH</italic>, and <italic>tef1-α</italic> sequences. Bayesian posterior probabilities &gt; 0.60 (<abbrev xmlns:xlink="http://www.w3.org/1999/xlink" xlink:title="posterior probability" id="ABBRID0EVIAK" xlink:type="simple">PP</abbrev>) and maximum likelihood bootstrap support values &gt; 60 (BS) are indicated at the nodes (<abbrev xmlns:xlink="http://www.w3.org/1999/xlink" xlink:title="posterior probability" id="ABBRID0EZIAK" xlink:type="simple">PP</abbrev>/BS). The novel species are highlighted in bold.</p></caption><graphic xmlns:xlink="http://www.w3.org/1999/xlink" xlink:href="mycokeys-120-139-g001.jpg" position="float" orientation="portrait" xlink:type="simple" id="oo_1384196.jpg"><uri content-type="original_file" xlink:type="simple">https://binary.pensoft.net/fig/1384196</uri></graphic></fig></tp:treatment-sec><ref-list><ref id="B27"><mixed-citation xmlns:xlink="http://www.w3.org/1999/xlink" xlink:type="simple"><person-group><name name-style="western"><surname>Madrid</surname><given-names>H</given-names></name><name name-style="western"><surname>da Cunha</surname><given-names>KC</given-names></name><name name-style="western"><surname>Gené</surname><given-names>J</given-names></name><name name-style="western"><surname>Dijksterhuis</surname><given-names>J</given-names></name><name name-style="western"><surname>Cano</surname><given-names>J</given-names></name><name name-style="western"><surname>Sutton</surname><given-names>DA</given-names></name><name name-style="western"><surname>Guarro</surname><given-names>J</given-names></name><name name-style="western"><surname>Crous</surname><given-names>PW</given-names></name></person-group> (<year>2014</year>) <article-title>Novel <italic><tp:taxon-name><tp:taxon-name-part taxon-name-part-type="genus">Curvularia</tp:taxon-name-part></tp:taxon-name></italic> species from clinical specimens.</article-title><source>Persoonia – Molecular Phylogeny and Evolution of Fungi</source><volume>33</volume>: <fpage>48</fpage>–<lpage>60</lpage>. <ext-link xlink:href="10.3767/003158514x683538" ext-link-type="doi" xlink:type="simple">https://doi.org/10.3767/003158514x683538</ext-link></mixed-citation></ref></ref-list></tp:taxon-treatment>
